# Supplementary material for: 3D-Printed EVA Devices for Antiviral Delivery and Herpes Virus Control in Genital Infection
Source: Viruses. 2022 Nov 11;14(11):2501. doi: 10.3390/v14112501 (PMC9696101; doi:10.3390/v14112501)
Supplement: Supplementary file 1 [file viruses-14-02501-s001.zip]

Archive with 1 entries (1 files):
- viruses-1935995-SI.pdf
